# Supplementary material for: Heterogeneity in Genetic Admixture across Different Regions of Argentina
Source: PLoS One. 2012 Apr 10;7(4):e34695. doi: 10.1371/journal.pone.0034695 (PMC3323559; doi:10.1371/journal.pone.0034695)
Supplement: Table S2 — List of ancestry informative markers (AIMs) with chromosomal position and allele frequency in European, African and Indigenous American samples. (XLSX) [file pone.0034695.s005.xlsx]

## Sheet: Sheet1
rs#	chromosome	Position	Allele 1	Allele 2	Frequency of allele 1 in Africans	Frequency of allele 1 in Europeans	Frequency of allele 1 in Indigenous Americans
rs2817611	1	11322709	C	T	0.277778	0.952381	0.966667
rs6684063	1	30201812	T	G	0.222222	0.833333	0.166667
rs1934393	1	48578535	C	G	0.222222	0.842105	0.3
rs3768176	1	56937923	G	C	0.972222	0.928571	0.233333
rs3828121	1	81844793	A	G	1	0.869048	0.3
rs3806218	1	144518860	C	T	0.058824	0.666667	0.821429
rs2592888	1	156802365	T	C	0.088235	0.761905	1
rs4657449	1	162652658	A	G	0.083333	0.071429	0.733333
rs7535375	1	232954308	C	T	0.111111	0.714286	0.8
rs1073319	2	29414989	G	A	0.916667	0.809524	0.166667
rs1470524	2	45104050	G	A	0.222222	0.785714	0.533333
rs842634	2	61065756	C	T	0.972222	0.738095	0.233333
rs10515919	2	75515133	A	G	0.861111	0.880952	0.166667
rs4852696	2	83126181	C	G	0.25	0.904762	0.7
rs3860446	2	104110751	T	C	0.972222	0.357143	1
rs1036543	2	133886983	G	A	0.75	0.02381	0.766667
rs2711070	2	159705078	C	G	0.138889	0.464286	0.966667
rs868179	2	177752041	T	C	0.7	0.073171	0
rs10497705	2	190694557	C	T	0.117647	0.238095	0.866667
rs1517634	2	224386024	A	G	0.833333	0.833333	0
rs10498255	2	231814769	A	G	0.25	0.809524	0.966667
rs304051	3	4553306	C	T	0.75	0.547619	0
rs1498991	3	20875097	G	C	0.944444	0.97619	0.25
rs9310888	3	29261727	G	A	0.666667	0.075	0
rs10510791	3	57251433	C	G	0.972222	0.487805	0.133333
rs1395771	3	97784481	G	A	0.65625	0.02381	0.566667
rs1919550	3	122685074	T	A	0.027778	0.02381	0.833333
rs2035573	3	132534415	T	C	0.972222	0.654762	0.133333
rs1984473	3	157132197	G	A	0.055556	0.630952	0.966667
rs6804094	3	188378883	A	T	0.972222	0.653846	0.133333
rs1398829	4	21774158	A	T	0.222222	0.97619	1
rs719776	4	33583840	C	G	0.916667	0.142857	0.166667
rs10517518	4	61798796	G	A	0.944444	0.857143	0.133333
rs9307613	4	130816225	T	A	0.09375	0.775	0.833333
rs10519979	4	150212578	A	G	0.166667	0.451219	0.966667
rs10520440	4	181494895	G	T	1	0.785714	0.166667
rs257748	5	15872353	A	T	0.805556	0.380952	0.966667
rs1353251	5	35902708	C	T	0.972222	0.797619	0.266667
rs9292118	5	55916081	C	T	0.176471	0.833333	0.966667
rs6883095	5	79975120	G	A	0.861111	0.547619	0.033333
rs153898	5	94262695	T	C	0.083333	0.738095	0.033333
rs1990745	5	103458138	C	T	1	0.880952	0.233333
rs10515535	5	143544652	A	G	1	0.285714	0.133333
rs2569029	5	155221405	G	T	0.888889	0.666667	0.133333
rs1477277	5	180784684	C	G	1	0.345238	0.3
rs6911727	6	9061397	T	C	0.138889	0.47619	1
rs10484578	6	35293174	A	G	0.944444	0.375	0.066667
rs993314	6	73434170	C	T	0.9	0.166667	0.7
rs10498919	6	78943329	C	G	0	0	0.733333
rs9320808	6	121635172	A	G	0.861111	0.095238	0.966667
rs6569792	6	132675321	A	G	0.111111	0.678571	0.8
rs9295316	6	158476352	T	A	0.029412	0.097561	0.866667
rs10486576	7	27861415	T	C	0.944444	0.9	0.2
rs10248051	7	50861102	C	T	0.083333	0.833333	0.2
rs10214949	7	78660644	A	G	0.28125	0.845238	0.966667
rs10488172	7	132751390	T	G	0.972222	0.785714	0.2
rs802524	7	145343383	T	C	0.277778	0.928571	0.966667
rs9325872	8	20490544	A	G	0.944444	0.321429	1
rs7463344	8	33921195	C	G	0.638889	0	0
rs4130405	8	99377358	C	A	0	0.190476	0.8
rs1898280	8	116031043	C	T	0.888889	0.238095	0.833333
rs4733652	8	129801116	C	T	0.916667	0.761905	0.1
rs2840290	9	16723957	A	G	0.861111	0.268293	0.9
rs4013967	9	72354189	G	A	0.058824	0.654762	1
rs10491654	9	97519365	T	C	0.5	0.285714	0.9
rs10508349	10	8302970	A	G	0.055556	0.011905	0.766667
rs2785279	10	33713882	C	T	0.823529	0.261905	0.066667
rs4934436	10	90447897	T	C	0.694444	0.452381	0.966667
rs1397618	10	120497262	T	A	0.294118	0.952381	1
rs2595456	11	6849072	T	C	0.305556	0.52381	0
rs948360	11	65882085	C	T	0.25	0.973684	1
rs10501474	11	80126955	C	T	0.055556	0.642857	0.8
rs567992	11	105800114	C	T	1	0.845238	0.333333
rs879780	11	129545756	C	T	0.666667	0.047619	0
rs4625554	12	4286565	G	A	0.166667	0.297619	0.866667
rs4762106	12	64304740	G	A	0.805556	0.095238	0.666667
rs10506816	12	78427325	A	T	0.861111	0	0.1
rs249847	12	97370184	G	A	0.055556	0.463415	0.966667
rs4076700	12	115795273	A	G	0.205882	0.833333	0.9
rs4034627	12	126750571	A	G	0.78125	0.047619	0.033333
rs2585901	13	19218271	G	A	0.764706	0.853659	0.066667
rs10507688	13	61204229	G	A	0	0.166667	0.733333
rs5000507	13	79886955	A	T	0.138889	0.7125	1
rs10492585	13	103084177	A	G	0.1	0.940476	1
rs9323178	14	21103774	A	G	0.176471	0.452381	0.966667
rs1451928	14	46330779	A	C	0.861111	0.857143	0.2
rs2296274	14	59907219	A	G	0.117647	0.75	0.966667
rs10131076	14	78764426	A	G	0.694444	0.071429	0
rs9302185	15	52670920	C	T	0.875	0.190476	0.033333
rs10520678	15	86667051	C	T	0.153846	0.731707	1
rs30125	16	14321100	G	A	0.638889	0.04878	0.1
rs1004704	16	48315382	T	C	0.027778	0.214286	0.866667
rs10500505	16	64718164	A	T	0.055556	0.214286	0.8
rs4130513	16	78238277	A	G	0.722222	0.083333	0.192308
rs10491097	17	19523240	C	T	0.055556	0.647059	0.133333
rs2253624	17	70329204	G	T	0.176471	1	1
rs1013459	18	11690534	A	G	0.233333	0.9	0.966667
rs2042762	18	33529609	C	T	0	0	0.733333
rs12953952	18	65886896	G	A	0.138889	0.926829	0.966667
rs888861	19	40073692	T	C	0	0.738095	0.9
rs798887	19	59485000	A	G	0.777778	0.853659	0.133333
rs708915	20	8395667	A	T	0.735294	0.1	0.733333
rs2208139	20	38594383	T	C	0.833333	0.666667	0.033333
rs354747	20	59598070	A	G	0.083333	0.642857	0.766667
rs2829454	21	25194942	G	A	0.055556	0.27381	0.933333
rs138022	22	38856075	A	G	0.833333	0.261905	0.033333
